# Supplementary material for: Anti-HMGB1 Antibody Therapy Ameliorates Spinal Cord Ischemia–Reperfusion Injury in Rabbits
Source: Int J Mol Sci. 2025 Sep 5;26(17):8643. doi: 10.3390/ijms26178643 (PMC12429464; doi:10.3390/ijms26178643)
Supplement: Supplementary file 1 [file ijms-26-08643-s001.zip]

Archive with 1 entries (1 files):
- ijms-3815924-supplementary.pdf
